# Supplementary material for: Triacylglycerol Crystallinity and Emulsion Colloidal Acid Stability Influence In Vitro Digestion Lipolysis and Bioaccessibility of Long-Chain Omega-3 Fatty Acid-Rich Nanoemulsions
Source: Foods. 2025 Oct 24;14(21):3631. doi: 10.3390/foods14213631 (PMC12609572; doi:10.3390/foods14213631)
Supplement: Supplementary file 1 [file foods-14-03631-s001.zip]

Archive with 1 entries (1 files):
- foods-3885111-supplementary.pdf
